# Supplementary material for: A thrips vector of tomato spotted wilt virus responds to tomato acylsugar chemical diversity with reduced oviposition and virus inoculation
Source: Sci Rep. 2019 Nov 20;9:17157. doi: 10.1038/s41598-019-53473-y (PMC6868284; doi:10.1038/s41598-019-53473-y)
Supplement: Supplementary file 2 — Dataset 1 [file 41598_2019_53473_MOESM2_ESM.xlsx]

## Sheet: Sheet2
Entry = CU071026	uMol/gm dry tissue	Ave total sugar (uMol/gram dry tissue)	Sample Standard Deviation	Standard Error of the Mean
washed	20.6287	16.8503	3.41744	0.882379
washed	14.1946
washed	12.5437
washed	20.1998
washed	14.331
washed	24.3725
washed	18.484
washed	16.7682
washed	20.4241
washed	15.0525
washed	17.6261
washed	13.7656
washed	16.3393
washed	15.4814
washed	12.5437
unwashed	32.5053	73.5243	24.3548	6.28838
unwashed	84.1122
unwashed	53.2933
unwashed	81.1096
unwashed	54.2034
unwashed	98.0077
unwashed	83.157
unwashed	100.867
unwashed	74.4159
unwashed	58.3757
unwashed	49.3613
unwashed	64.3809
unwashed	130.877
unwashed	70.3861
unwashed	67.8124
